# Supplementary material for: Integrated Physiological and Transcriptomic Analyses Reveal That Arbuscular Mycorrhizal Symbiosis Enhances Iron Stress Tolerance in Eucalyptus grandis
Source: Plants (Basel). 2026 Jul 20;15(14):2213. doi: 10.3390/plants15142213 (PMC13417306; doi:10.3390/plants15142213)
Supplement: Supplementary file 1 [file plants-15-02213-s001.zip]

Archive with 1 entries (1 files):
- plants-4415580-supplementary.pdf
